# Supplementary material for: Selection of internal reference genes for SYBR green qRT-PCR studies of rhesus monkey (Macaca mulatta) tissues
Source: BMC Mol Biol. 2008 Sep 10;9:78. doi: 10.1186/1471-2199-9-78 (PMC2561044; doi:10.1186/1471-2199-9-78)
Supplement: Additional file 3 — Efficiencies calculated from the slopes of dilution curves. [file 1471-2199-9-78-S3.xls]

## Sheet: Sheet1
Additional file 3: Efficiencies calculated from the slop of dilution curve
	Efficiency of rhesus PCR	Slope of rhesus dilution curve	Efficiency of human PCR	Slope of human dilution curve
GAPDH	2.0146	-3.28743	1.875	-3.66299
ACTB	1.9524	-3.44153	2.0039	-3.31262
RPL13A	1.9805	-3.36956	1.962	-3.41648
RPL32	1.8315	-3.80507	1.7709	-4.02911
YWHAZ	1.8737	-3.66703	1.9222	-3.52363
HMBS	1.7998	-3.91812	1.8283	-3.8161
TBP	2.1462	-3.01504	2.0859	-3.13191
HPRT1	1.8983	-3.59241	1.8764	-3.65864
