# Supplementary material for: Selection of internal reference genes for SYBR green qRT-PCR studies of rhesus monkey (Macaca mulatta) tissues
Source: BMC Mol Biol. 2008 Sep 10;9:78. doi: 10.1186/1471-2199-9-78 (PMC2561044; doi:10.1186/1471-2199-9-78)
Supplement: Additional file 7 — Candidate reference genes for normalization and the best combination of two genes listed according to their expression stability calculated by the NormFinder program using the unknown rhesus monkey samples for validation. [file 1471-2199-9-78-S7.xls]

## Sheet: Statistics(1)
Additional file 7 – Candidate reference genes for normalization and the best combination of two genes listed according to their expression stability calculated by the NormFinder program using the unknown rhesus monkey samples for validation
Ranking	Gene name	Stability value
1	RPL13a	0.148852
2	RPL32	0.148852
3	YWHAZ	0.256457
4	GAPDH	0.458694
5	ACTB	0.610996
6	TBP	0.704331
7	HMBS	0.941174
8	HPRT1	0.960249

## Sheet: Sheet1
	Brain	Colon	Kidney	Liver	Lung	Stomach
ACTB	0.0129826	0.16157	0.0278772	0.127205	0.0129602	0.0443546
GAPDH	0.0232689	0.0462163	0.0357614	0.185507	0.0149838	0.0331361
HMBS	0.00231609	0.000871573	0.00175223	0.00167214	0.000201897	0.000451937
HPRT1	0.00486095	0.0294203	0.00940703	0.0161531	0.00299746	0.0868628
RPL13a	0.0142158	0.0552124	0.0255796	0.0694027	0.00989652	0.0377112
RPL32	0.0284047	0.0548742	0.0299204	0.0948816	0.00862221	0.0382677
TBP	0.0801131	0.0664394	0.0610308	0.0663243	0.0540591	0.0598785
YWHAZ	0.013356	0.0557895	0.0404178	0.0411243	0.0079278	0.0437715
