# Supplementary material for: Selection of internal reference genes for SYBR green qRT-PCR studies of rhesus monkey (Macaca mulatta) tissues
Source: BMC Mol Biol. 2008 Sep 10;9:78. doi: 10.1186/1471-2199-9-78 (PMC2561044; doi:10.1186/1471-2199-9-78)
Supplement: Additional file 8 — Results from Bestkeeper descriptive statistical analysis using the unknown rhesus monkey samples for validation. [file 1471-2199-9-78-S8.xls]

## Sheet: Sheet1
	Additional file 8 : Results from Bestkeeper descriptive statistical analysis using the unknown rhesus monkey samples for validation
		GAPDH	ACTB	RPL13A	RPL32	YWHAZ	HMBS	TBP	HPRT1
	n	6	6	6	6	6	6	6	6
	geo Mean [CP]	26.1226	26.7395	27.8714	27.1851	29.0133	34.5623	21.5816	28.2212
	ar Mean [CP]	26.1483	26.7787	27.8912	27.2092	29.0371	34.585	21.5829	28.2532
	min [CP]	23.67	24.72	26.42	25.66	27.75	33.01	21.145	25.21
	max [CP]	27.75	28.635	29.71	29.7	31.88	37.16	22	30.3
	std dev [± CP]	0.830556	1.26708	0.887917	0.965694	0.970417	1.08833	0.185069	1.06711
	CV [% CP]	3.17632	4.73167	3.1835	3.54915	3.34199	3.14684	0.857481	3.77695
